# Supplementary material for: Detection of genomic regions affecting thermotolerance traits in growing pigs during acute and chronic heat stress
Source: Genet Sel Evol. 2025 Sep 25;57:53. doi: 10.1186/s12711-025-00995-x (PMC12465502; doi:10.1186/s12711-025-00995-x)
Supplement: Supplementary file 2 — Additional file 2: Table S1. Genome-wide and chromosome-wide thresholds used for associations studies. [file 12711_2025_995_MOESM2_ESM.xlsx]

## Sheet: Feuil1
	LD		LA		LW
	N tests	-log10(P)	N tests	-log10(P)	N tests	-log10(P)
Genome-wide	5889	5.07	725	4.16	1923	4.59
Chromosome
SSC1	398	3.90	62	3.09	94	3.27
SSC2	335	3.83	44	2.94	97	3.29
SSC3	356	3.85	47	2.97	107	3.33
SSC4	348	3.84	43	2.93	105	3.32
SSC5	331	3.82	37	2.87	119	3.38
SSC6	371	3.87	50	3.00	101	3.31
SSC7	376	3.88	47	2.97	106	3.33
SSC8	337	3.83	42	2.92	108	3.33
SSC9	369	3.87	43	2.93	109	3.34
SSC10	311	3.79	36	2.86	108	3.33
SSC11	289	3.76	32	2.81	108	3.33
SSC12	284	3.75	30	2.78	111	3.35
SSC13	329	3.82	49	2.99	94	3.27
SSC14	342	3.84	43	2.93	106	3.33
SSC15	332	3.82	40	2.90	108	3.33
SSC16	272	3.74	29	2.76	104	3.32
SSC17	278	3.75	26	2.72	119	3.38
SSC18	231	3.66	25	2.70	119	3.38
