# Supplementary material for: Detection of genomic regions affecting thermotolerance traits in growing pigs during acute and chronic heat stress
Source: Genet Sel Evol. 2025 Sep 25;57:53. doi: 10.1186/s12711-025-00995-x (PMC12465502; doi:10.1186/s12711-025-00995-x)
Supplement: Supplementary file 5 — Additional file 5: Table S2. Suggestive QTL windows detected in the QTL regions [file 12711_2025_995_MOESM5_ESM.xlsx]

## Sheet: Suggestive QTL windows
							Lead SNP					Analysis 1		Analysis 2 (GxE)
SSC	QTL region old	QTL region	Trait	Model	Analysis	Analysis GxE	-Log10(P)	ID	bp	MAF		Effect	SE	Effect	SE
1	SSC1_1	SSC1_1	ADG	LD	TEMP		4.70559	M1GA0001749	269637008	0.246416		29.1568	6.72221
1	SSC1_1		BW23	LD	TEMP		4.71441	M1GA0001749	269637008	0.246416		2.52886	0.582396
1	SSC1_1		RT1923	LW	TROP		4.05641	DIAS0000173	269359484	0.475166		0.0989341	0.0215162
1	SSC1_1		RT21	LW	TROP		3.52379	DIAS0000173	269359484	0.475166		0.119936	0.0315788
1	SSC1_1		RT23	LW	ALL		3.31416	ALGA0010673	269408826	0.397906		-0.0799684	0.0244034
1	SSC1_1		BFT23	LW	TEMP		4.07347	H3GA0005167	269869873	0.0220588		-2.40659	0.979363
1	SSC1_1		BFT23	LW	GxE	TEMP	3.458	ALGA0010740	269763787	0.118718		-1.14512	0.438851
2	SSC2_1	SSC2_1	FCR	LA	ALL		3.89398	MARC0053928	1786591	0.265237		0.102782	0.0266671
2	SSC2_1		FCR	LA	TEMP		3.41375	ALGA0109310	4531357	0.271359		0.147815	0.0411931
2	SSC2_1		FCR	LD	TEMP		4.08072	MARC0053324	2119793	0.132727		0.205146	0.0514173
2	SSC2_1		RT1923	LA	TROP		2.98904	ALGA0115217	3945248	0.270437		-0.064206	0.0193817
2	SSC2_1		BFT1923	LA	TROP		3.00062	MARC0068591	1910564	0.265659		-0.450801	0.135428
2	SSC2_1		BFT1923	LD	TROP		3.95685	ASGA0084103	70114	0.177721		-0.607195	0.155154
2	SSC2_1		BFT19	LA	TROP		3.56354	ALGA0103099	2878103	0.265452		-0.492923	0.13348
2	SSC2_1		BFT19	LD	TROP		3.7989	ASGA0084103	70114	0.177419		-0.579773	0.151676
2	SSC2_2	SSC2_2	CT19	LD	TROP		4.36229	H3GA0005800	7852330	0.490662		-0.165349	0.0397475
2	SSC2_2		CT19	LW	ALL		3.73796	ASGA0008834	7943073	0.40411		-0.169685	0.044862
2	SSC2_2		CT19	LW	TROP		3.87701	ASGA0008834	7943073	0.402574		-0.238271	0.0593995
2	SSC2_2		FCR	LD	ALL		4.35595	ASGA0008861	8540811	0.0884683		0.175598	0.0425789
2	SSC2_2		FCR	LD	TEMP		4.21367	ASGA0008861	8540811	0.0963636		0.254911	0.0625861
2	SSC2_2		RT1923	LA	ALL		2.91799	ASGA0008845	8465829	0.27657		-0.0457012	0.0140539
2	SSC2_2		RT1923	LA	TROP		3.40656	ASGA0008845	8465829	0.268403		-0.0698671	0.0195096
2	SSC2_2		RT1923	LW	TROP		3.30563	ASGA0008845	8465829	0.0347985		0.1895	0.0566209
2	SSC2_2		RTS19	LD	TROP		4.19035	ASGA0008834	7943073	0.407313		-0.0989264	0.0221786
2	SSC2_2		RTS19	LW	ALL		3.49536	ASGA0093436	8894947	0.440661		0.0978757	0.0257887
2	SSC2_2		RTS19	LW	TROP		3.45304	ASGA0008834	7943073	0.402574		-0.115803	0.030108
2	SSC2_2		BFT1923	LD	ALL		4.2373	ASGA0008859	8518027	0.060262		-1.00411	0.246288
2	SSC2_3	SSC2_3	ADG	LD	TROP		4.75187	ALGA0013031	36053951	0.445671		29.521	6.60668
2	SSC2_3		BW23	LD	TROP		4.77254	ALGA0013031	36053951	0.445671		2.51569	0.562071
2	SSC2_3		RT23	LW	TROP		3.58163	ALGA0013018	35610017	0.407407		-0.112467	0.0333378
2	SSC2_4	SSC2_4	BFTGAINR	LD	ALL		4.1242	M1GA0025924	82537333	0.140036		-3.72148	0.928935
2	SSC2_4		BFTGAINR	LD	TEMP		3.80108	ASGA0010539	80152114	0.13211		-4.66474	1.2196
3	SSC3_1	SSC3_1	BFT26	LW	TEMP_Stress		3.44065	ALGA0122909	127108365	0.0863309		1.50523	0.50068
3	SSC3_1		RT21	LW	TROP		3.54684	DRGA0004311	126562288	0.0140351		0.529034	0.13026
4	SSC4_1	SSC4_1	dCT24-23	LW	TEMP_Stress		3.65556	ASGA0017894	7987529	0.404255		0.0532084	0.014266
4	SSC4_1		dCT24-23r	LW	TEMP_Stress		3.73201	ASGA0017894	7987529	0.404255		0.163833	0.0437101
4	SSC4_1		CT23	LW	ALL		3.89793	ASGA0017873	7875059	0.139229		-0.265063	0.071449
4	SSC4_1		RT23	LW	ALL		3.37637	M1GA0005581	8154535	0.490418		-0.0815597	0.0220337
4	SSC4_2	SSC4_2	CT1923	LD	TROP		3.81781	H3GA0012186	16188176	0.468591		0.114504	0.0293524
4	SSC4_2		CT23	LD	ALL		4.12576	DIAS0000459	16149882	0.4551		0.130434	0.0321702
4	SSC4_2		CT23	LD	TROP		3.9802	DIAS0000459	16149882	0.536503		0.152312	0.0372607
4	SSC4_3	SSC4_3	BFT19	LD	ALL		4.26929	H3GA0012815	62913741	0.232143		0.576628	0.140224
4	SSC4_3		BFT19	LD	TEMP		4.52177	H3GA0012815	62913741	0.22898		0.910694	0.210382
4	SSC4_3		BFT19	LW	ALL		3.35458	ASGA0019919	64021390	0.207826		0.600314	0.211416
4	SSC4_3		BFT19	LW	TEMP		4.41234	ALGA0025467	63873901	0.223958		1.13245	0.305797
4	SSC4_4	SSC4_4	BFT26	LD	TEMP_Stress		4.28271	DBWU0000913	85039123	0.162791		1.37304	0.330082
4	SSC4_4		BFT1923	LD	ALL		4.83186	DBWU0000913	85039123	0.195197		0.670273	0.151487
4	SSC4_4		BFT1923	LD	TEMP		3.94289	DBWU0000913	85039123	0.163375		0.98402	0.250986
4	SSC4_4		BFT19	LD	ALL		4.02312	MARC0099136	85628465	0.486063		0.465098	0.118127
4	SSC4_4		BFT23	LD	TEMP		4.84808	H3GA0052602	84861925	0.282765		1.28429	0.287148
4	SSC4_5	SSC4_5	dBW24-23	LW	TEMP_Stress		3.63342	M1GA0006350	107140435	0.03125		0.406985	0.122845
4	SSC4_5		BW24	LW	TEMP_Stress		3.46564	M1GA0006350	107140435	0.03125		2.71348	0.839437
4	SSC4_5		dBW24-23r	LW	TEMP_Stress		4.19389	M1GA0006350	107140435	0.03125		0.438686	0.12206
4	SSC4_5		BFT26	LD	TEMP_Stress		4.59958	MARC0003940	107078063	0.152952		1.36495	0.317408
4	SSC4_5		BFT1923	LD	TEMP		4.95245	ALGA0027849	107048159	0.437163		0.784977	0.175168
4	SSC4_5		BFT19	LD	TEMP		4.68407	ALGA0027849	107048159	0.436494		0.718823	0.165176
4	SSC4_5		BFT23	LD	ALL		3.95742	ALGA0027849	107048159	0.430192		0.555811	0.140701
4	SSC4_6	SSC4_6	RT1923	LA	TEMP		3.33007	ASGA0022473	117558458	0.229679		0.0683791	0.0193315
4	SSC4_6		RT21	LA	ALL		3.49896	H3GA0014400	117784604	0.241538		0.0814444	0.022498
5	SSC5_1	SSC5_1	BFT19	LA	TROP		3.27959	ALGA0030761	14608518	0.247489		0.486379	0.138885
5	SSC5_1		BFT19	LD	GxE	TROP	4.32192	MARC0114123	13421753	0.0631533		-0.607309	0.244757
5	SSC5_2	SSC5_2	RT21	LW	GxE	TEMP	4.25044	DRGA0005536	23962739	0.0274336		0.422615	0.0975786
5	SSC5_3	SSC5_3	BFT1923	LW	ALL		4.06815	H3GA0016288	46959701	0.144737		-0.570244	0.212231
5	SSC5_3		BFT19	LA	TROP		2.89717	MARC0071848	46900261	0.250631		0.464045	0.142249
5	SSC5_3		BFT23	LW	TEMP		3.94912	H3GA0016288	46959701	0.15343		-1.06916	0.377591
5	SSC5_4	SSC5_4	BFT1923	LA	TROP		2.92514	H3GA0016328	54285887	0.249045		0.493375	0.149818
5	SSC5_4		BFT1923	LW	ALL		3.6285	ALGA0031988	54508761	0.132404		-0.664708	0.261689
5	SSC5_4		BFT19	LA	TROP		2.94617	H3GA0016328	54285887	0.248622		0.467463	0.141832
5	SSC5_5	SSC5_5	BFT1923	LA	TROP		2.96072	ASGA0026011	66587279	0.255124		0.499186	0.149791
5	SSC5_5		BFT1923	LW	ALL		4.56318	MARC0023942	65590687	0.342152		0.697104	0.219311
5	SSC5_5		BFT1923	LW	TEMP		3.47276	H3GA0016570	65978053	0.379496		0.824858	0.330198
5	SSC5_5		BFT19	LW	ALL		3.77317	MARC0023942	65590687	0.341549		0.572696	0.214605
5	SSC5_5		BFT23	LW	TEMP		3.88662	H3GA0016570	65978053	0.379496		1.04421	0.374703
5	SSC5_6	SSC5_6	BFT1923	LD	TROP		4.77027	ALGA0033201	81989891	0.328231		0.504781	0.114948
5	SSC5_6		BFT1923	LW	ALL		3.86409	DIAS0000383	82828265	0.130623		-0.556657	0.234364
5	SSC5_6		BFT19	LA	TROP		3.14414	ALGA0033201	81989891	0.246005		0.482178	0.140441
5	SSC5_6		BFT19	LD	TROP		4.57046	ALGA0033201	81989891	0.328523		0.471848	0.110762
5	SSC5_6		BFT23	LW	ALL		4.34508	ASGA0097947	81238400	0.335652		-0.561021	0.210365
5	SSC5_7	SSC5_7	RT23	LW	GxE	TEMP	4.06647	ALGA0033410	88030675	0.169877		-0.197243	0.0441933
5	SSC5_7		BFT1923	LA	TROP		3.60839	ALGA0123774	87060662	0.249817		0.540963	0.144419
5	SSC5_7		BFT19	LA	TROP		3.11056	ASGA0091224	87127613	0.250163		0.474441	0.138951
5	SSC5_7		BFT23	LA	TROP		3.49793	ALGA0123774	87060662	0.250242		0.6719	0.183512
6	SSC6_1	SSC6_1	BFT1923	LA	ALL		3.7757	M1GA0027173	1960729	0.25874		0.44519	0.116913
6	SSC6_1		BFT23	LA	TROP		2.96549	ASGA0083077	1537225	0.255333		0.545302	0.164222
6	SSC6_1		BFT23	LA	TEMP		3.33382	ASGA0105625	2320801	0.265568		0.776697	0.218168
6	SSC6_A	SSC6_2	dBW26-23	LD	TEMP_Stress		4.51002	MARC0047684	6076218	0.423971		-0.049576	0.0117012
6	SSC6_A		dBW26-23	LW	TEMP_Stress		3.65556	MARC0019347	4970323	0.306391		-0.076793	0.0170913
6	SSC6_A		BW26	LD	TEMP_Stress		4.52784	MARC0047684	6076218	0.423971		-1.05082	0.24683
6	SSC6_A		BW26	LW	TEMP_Stress		3.73502	MARC0019347	4970323	0.306391		-1.71046	0.35954
6	SSC6_A		dBFT26-23	LD	TEMP_Stress		4.32998	MARC0047684	6076218	0.423835		-0.023566	0.00570683
6	SSC6_A		BFT1923	LA	ALL		2.98698	ALGA0113994	4704107	0.252766		0.396337	0.119314
6	SSC6_A		BFT23	LA	ALL		3.66941	ALGA0113994	4704107	0.252982		0.534732	0.142436
6	SSC6_2	SSC6_3	ADFI	LD	TEMP		4.59433	H3GA0055563	20515969	0.241379		140.239	32.7168
6	SSC6_2		ADFI	LD	GxE	TEMP	3.85006	H3GA0055563	20515969	0.260334		140.239	32.7168
6	SSC6_2		ADFI	LW	ALL		3.61597	ALGA0109856	20061554	0.189261		112.619	33.8179
6	SSC6_2		RFI	LD	GxE	TEMP	4.30116	H3GA0055563	20515969	0.260793		134.539	27.5239
6	SSC6_2		RFI	LW	ALL		3.5103	ALGA0109856	20061554	0.189929		95.1887	27.3568
6	SSC6_2		RFI	LW	TEMP		3.54561	ALGA0109856	20061554	0.161049		157.293	44.6174
6	SSC6_2		FCR	LD	TEMP		4.63019	H3GA0055563	20515969	0.241818		0.160897	0.0369898
6	SSC6_3	SSC6_4	RT21	LW	TEMP		3.57256	ASGA0097645	83545020	0.210332		-0.166668	0.0425291
6	SSC6_5	SSC6_6	dBW24-23	LW	TEMP_Stress		4.057	ASGA0099164	163889406	0.389706		-0.158721	0.0382498
6	SSC6_5		CT1923	LW	TROP		3.46179	ALGA0108400	164746241	0.306338		-0.168441	0.0526617
7	SSC7_1	SSC7_1	dBW26-23	LW	TEMP_Stress		4.14949	H3GA0019946	10939419	0.0138889		-0.238606	0.0594617
7	SSC7_1		BW26	LW	TEMP_Stress		4.03433	H3GA0019946	10939419	0.0138889		-4.88503	1.24784
7	SSC7_1		dBW26-23r	LW	TEMP_Stress		4.08564	H3GA0019946	10939419	0.0138889		-0.247255	0.0595851
7	SSC7_1		FCR	LW	TROP		3.63639	ALGA0038603	10971380	0.270318		-0.149978	0.0353859
7	SSC7_2	SSC7_2	ADG	LD	TROP		4.19867	INRA0023898	16929292	0.410017		24.813	6.12189
7	SSC7_2		BW23	LD	TROP		4.2775	INRA0023898	16929292	0.410017		2.13401	0.520815
7	SSC7_2		RT1923	LW	TEMP		3.47016	ASGA0031451	15456067	0.525271		-0.0782119	0.0204043
7	SSC7_2		BFT1923	LD	TEMP		4.74447	ASGA0031497	16174473	0.0655296		-1.71663	0.382248
7	SSC7_2		BFT19	LD	TEMP		4.64952	ASGA0031497	16174473	0.0652952		-1.58714	0.36219
7	SSC7_2		BFT23	LD	TEMP		4.83875	ASGA0031497	16174473	0.0655296		-2.05859	0.445635
7	SSC7_3	SSC7_3	CT26	LW	TEMP_Stress		3.43178	ALGA0039618	23381458	0.0602837		0.50888	0.1419
7	SSC7_3		BFT26	LW	TEMP_Stress		4.5797	H3GA0020604	27394424	0.233813		-0.697103	0.410143
7	SSC7_3		RFI	LD	ALL		4.4398	H3GA0020268	20399615	0.0955947		124.119	28.1478
7	SSC7_3		RFI	LW	ALL		3.6317	ASGA0031847	21673793	0.386486		81.0011	23.9993
7	SSC7_3		RFI	LW	TEMP		3.45157	ASGA0031847	21673793	0.358974		141.618	38.7658
7	SSC7_3		CT23	LA	TROP		2.98627	ALGA0040140	29462756	0.257171		-0.175901	0.0530761
7	SSC7_3		ADG	LD	TROP		3.84221	ASGA0083507	19971763	0.0874363		39.4303	10.2338
7	SSC7_3		BW11	LD	ALL		4.06772	ASGA0031847	21673793	0.452526		-0.891617	0.224761
7	SSC7_3		BW11	LD	TEMP		4.55116	MARC0114063	21610238	0.263864		1.52427	0.352439
7	SSC7_3		BW11	LW	ALL		3.7183	ASGA0032033	24014828	0.126325		1.91213	0.588115
7	SSC7_3		BW11	LW	TROP		3.76834	ASGA0032033	24014828	0.121053		3.26572	0.862755
7	SSC7_3		BW11	LW	TEMP		3.91246	DRGA0007409	25901719	0.427046		1.79944	0.492176
7	SSC7_3		BW23	LD	TROP		3.96471	ASGA0083507	19971763	0.0874363		3.41569	0.870206
7	SSC7_3		RT1923	LW	TEMP		3.8258	SIRI0000873	29228734	0.454545		-0.100562	0.0205116
7	SSC7_3		RTS19	LD	TEMP		3.95078	MARC0078865	29310039	0.408273		-0.0960334	0.0209598
7	SSC7_3		RTS19	LD	GxE	TEMP	4.05411	SIRI0000873	29228734	0.501748		-0.0911528	0.0218544
7	SSC7_3		RTS19	LW	ALL		3.97768	DIAS0001336	23406049	0.213652		-0.113592	0.0307733
7	SSC7_3		RTS19	LW	TEMP		4.30116	SIRI0000873	29228734	0.45471		-0.145396	0.0373736
7	SSC7_3		BFT1923	LD	TROP		4.26239	MARC0058766	30144081	0.227891		-0.803381	0.189776
7	SSC7_3		BFT1923	LW	TEMP		3.81573	DRGA0007412	26002978	0.26259		-0.532355	0.333385
7	SSC7_3		BFT19	LD	TROP		3.98789	MARC0058766	30144081	0.227504		-0.715264	0.175958
7	SSC7_3		BFT19	LW	ALL		3.58542	INRA0024695	28927783	0.312389		0.28523	0.221355
7	SSC7_3		BFT19	LW	TROP		3.62019	ASGA0032398	29422512	0.270979		-0.913881	0.279131
7	SSC7_3		BFT19	LW	GxE	TROP-TEMP	3.95215	ASGA0032135	25489746	0.0909894		0.732715	0.383358	-0.71006	0.445185
7	SSC7_3		BFT23	LD	TROP		4.27339	MARC0058766	30144081	0.227504		-1.03478	0.24382
7	SSC7_3		BFT23	LW	ALL		3.84964	ASGA0032146	25846982	0.281416		-0.545066	0.253603
7	SSC7_4	SSC7_4	dBW26-24	LD	TEMP_Stress		4.02439	ALGA0040598	34772625	0.492844		-0.0470972	0.0118253
7	SSC7_4		dBW26-24r	LA	TEMP_Stress		2.88948	H3GA0021006	34647899	0.257503		-0.0503329	0.0154754
7	SSC7_4		dBW26-24r	LD	TEMP_Stress		3.86374	ASGA0032614	31986215	0.380143		0.0455473	0.0117506
7	SSC7_4		BFT26	LW	TEMP_Stress		3.99365	ALGA0040539	34374642	0.326007		0.846946	0.430729
7	SSC7_4		CT23	LA	TROP		2.91193	ALGA0040331	31747822	0.255922		-0.173821	0.0532527
7	SSC7_4		FCR	LD	ALL		4.93257	INRA0024930	34123154	0.466989		0.0984207	0.0222689
7	SSC7_4		FCR	LD	TEMP		4.74945	ASGA0032827	34759145	0.468182		0.143931	0.0330068
7	SSC7_4		FCR	LW	TEMP		3.88498	ASGA0032827	34759145	0.432075		0.160767	0.0551834
7	SSC7_4		BW11	LW	TEMP		3.65107	DIAS0000554	34166932	0.245421		2.09075	0.500167
7	SSC7_4		RTS19	LW	ALL		3.75331	ASGA0032785	34422959	0.170557		0.109304	0.0339544
7	SSC7_4		RTS19	LW	TEMP		3.6846	DIAS0000368	34343169	0.369485		-0.136417	0.0428083
7	SSC7_4		BFT1923	LD	GxE	TROP-TEMP	4.07186	DIAS0000368	34343169	0.452838		0.30803	0.122501	0.850367	0.189985
7	SSC7_4		BFT23	LD	GxE	TROP-TEMP	3.77134	DIAS0000368	34343169	0.45288		0.36838	0.156451	1.05199	0.221259
7	SSC7_4		BFT23	LW	ALL		3.40476	ASGA0032902	35290880	0.463129		0.236755	0.23839
7	SSC7_4		BFT23	LW	TEMP		4.35028	ASGA0032902	35290880	0.45941		0.491564	0.369279
7	SSC7_5	SSC7_5	dBW26-24	LA	TEMP_Stress		3.06488	ASGA0090243	42354277	0.259268		-0.0564841	0.0165728
7	SSC7_5		dBW24-23r	LD	TEMP_Stress		3.92266	ASGA0033282	41155162	0.261181		0.114216	0.0290847
7	SSC7_5		dBW26-24r	LA	TEMP_Stress		3.51341	ASGA0090243	42354277	0.259268		-0.0565214	0.0154552
7	SSC7_5		BFT26	LW	TEMP_Stress		3.53235	ASGA0033145	38537591	0.367159		-0.521053	0.400583
7	SSC7_5		BFTGAINR	LW	ALL		3.80045	ASGA0033298	41217647	0.298507		-3.78556	0.921566
7	SSC7_5		RFI	LD	TEMP		4.08008	ALGA0040801	36691354	0.501821		106.858	25.2882
7	SSC7_5		RFI	LW	TEMP		3.73131	ALGA0040841	37183081	0.177358		168.821	47.5578
7	SSC7_5		FCR	LD	TEMP		4.90577	ALGA0040801	36691354	0.501818		0.158638	0.0342463
7	SSC7_5		FCR	LW	TEMP		4.43611	ALGA0040841	37183081	0.176692		0.227053	0.0654923
7	SSC7_5		RTS19	LD	TROP		3.99962	INRA0025403	43112611	0.0433673		0.23555	0.0566153
7	SSC7_5		RTS19	LD	GxE	TROP	4.08443	INRA0025403	43112611	0.0480769		0.23555	0.0566153
7	SSC7_5		RTS19	LW	TEMP		3.67346	ASGA0033200	39472826	0.299257		0.159034	0.0477974
7	SSC7_5		BFT1923	LW	ALL		3.32462	ASGA0033131	38424548	0.483696		-0.259504	0.190805
7	SSC7_5		BFT19	LW	ALL		3.93698	ASGA0033165	38980097	0.200901		-0.63334	0.383503
7	SSC7_5		BFT19	LW	TEMP		3.92382	INRA0025194	38310008	0.376384		0.439423	0.317376
7	SSC7_5		BFT19	LW	GxE	TEMP	4.42755	ALGA0041020	40806429	0.292043		0.578326	0.290515
7	SSC7_5		BFT23	LD	TROP		4.63577	ASGA0033276	40972541	0.116299		-1.05979	0.24661
7	SSC7_5		BFT23	LW	TEMP		4.14381	ASGA0033131	38424548	0.459259		-0.659893	0.343454
7	SSC7_5		BFT23	LW	GxE	TEMP	4.08279	ALGA0041020	40806429	0.291667		0.688427	0.349524
7	SSC7_6	SSC7_6	dBW26-24	LA	TEMP_Stress		3.21673	MARC0030885	49998683	0.25604		-0.0582002	0.0166189
7	SSC7_6		dBW26-24r	LA	TEMP_Stress		3.71337	MARC0030885	49998683	0.25604		-0.058544	0.0154948
7	SSC7_6		CT23	LD	ALL		3.87537	DIAS0001401	49019421	0.42197		-0.133862	0.0346686
7	SSC7_6		RT21	LD	TEMP		3.93943	DIAS0004279	49021614	0.157706		0.133545	0.0341872
7	SSC7_6		BFT1923	LD	TEMP		3.92925	H3GA0021565	48192366	0.379713		-0.748552	0.190381
7	SSC7_6		BFT19	LD	TEMP		3.92209	H3GA0021565	48192366	0.381038		-0.699166	0.178854
7	SSC7_7	SSC7_7	dBW26-24	LA	TEMP_Stress		2.93978	INRA0026115	56764018	0.254139		-0.055214	0.0166332
7	SSC7_7		dBW26-24r	LA	TEMP_Stress		3.31889	INRA0026115	56764018	0.254139		-0.0548342	0.0155155
7	SSC7_7		RTS19	LW	TEMP		3.34961	INRA0026126	57114558	0.527473		0.125324	0.0307697
7	SSC7_7		RTS19	LW	GxE	TEMP	3.48197	M1GA0010442	57618064	0.278269		-0.106459	0.0407584
7	SSC7_7		BFT1923	LD	ALL		3.94219	ASGA0034246	57729511	0.0502183		-1.43868	0.358276
7	SSC7_7		BFT23	LD	ALL		4.54617	ASGA0034246	57729511	0.0501745		-1.85421	0.423276
7	SSC7_7		BFT23	LD	TROP		4.2201	INRA0026191	58726347	0.23854		-0.719588	0.176894
8	SSC8_1	SSC8_1	RT24	LW	TEMP_Stress		3.39831	ASGA0099069	11352001	0.295848		-0.124236	0.0350268
8	SSC8_1		BFTGAINR	LD	TROP		4.10108	MARC0003302	11125039	0.146749		5.59575	1.39895
8	SSC8_1		FCR	LA	GxE	TROP	2.95633	ASGA0083789	10871768	0.246541		0.139222	0.0335835
8	SSC8_1		FCR	LD	TROP		3.83018	ASGA0083789	10871768	0.205631		0.136382	0.0345268
8	SSC8_1		ADG	LD	TEMP		4.63617	ALGA0121866	10564328	0.422043		28.5345	6.63759
8	SSC8_1		ADG	LW	TEMP		3.85979	ALGA0046407	10637322	0.496503		-28.3743	10.1543
8	SSC8_1		BW23	LD	TEMP		4.66012	ALGA0121866	10564328	0.422043		2.47942	0.57502
8	SSC8_1		BW23	LW	TEMP		3.87934	ALGA0046407	10637322	0.496503		-2.46229	0.879152
8	SSC8_1		BFT23	LA	TROP		4.11248	ASGA0037752	10269956	0.251198		0.711312	0.17686
8	SSC8_2	SSC8_2	RT26	LD	TEMP_Stress		4.36666	DRGA0017702	22867448	0.0214669		-0.329353	0.0781998
9	SSC9_1	SSC9_1	BFT23	LD	TEMP		4.27351	ALGA0051767	18622005	0.187612		-0.999898	0.243921
9	SSC9_1		BFT23	LW	TEMP		3.6097	H3GA0026740	18707105	0.471698		-1.03089	0.360329
9	SSC9_1		BFT23	LW	GxE	TROP	3.44162	MARC0034587	18031428	0.441176		-0.333603	0.279943
9	SSC9_2	SSC9_2	RT24	LD	TEMP_Stress		3.88842	ALGA0052381	34554512	0.163685		-0.130596	0.0334798
9	SSC9_2		ADFI	LD	TROP		3.96272	ALGA0052363	34225031	0.335324		93.1701	21.7909
9	SSC9_2		RT21	LA	ALL		2.93943	MARC0035156	34876250	0.254629		-0.0749244	0.0229372
9	SSC9_2		BFT1923	LW	TEMP		4.02004	ALGA0052356	34168966	0.0873606		-2.25754	0.570383
9	SSC9_2		BFT23	LW	TEMP		3.39366	ALGA0052356	34168966	0.0888889		-2.37584	0.656868
9	SSC9_2		BFT23	LW	GxE	TROP-TEMP	4.48726	MARC0045605	33640348	0.295536		-0.523984	0.28352	0.757116	0.408371
10	SSC10_1	SSC10_1	RT1923	LW	TROP		3.42543	ALGA0057231	13009332	0.013245		0.30617	0.084906
10	SSC10_1		RTS19	LW	GxE	TROP	4.37062	ALGA0057231	13009332	0.035473		0.642129	0.115077
11	SSC11_1	SSC11_1	CT23	LW	ALL		3.45656	ASGA0050675	38562501	0.0348432		-0.434055	0.122778
12	SSC12_2	SSC12_2	dBW26-23	LW	TEMP_Stress		3.55879	ALGA0112624	27154283	0.279197		0.0618879	0.0179289
12	SSC12_2		BW26	LW	TEMP_Stress		3.84162	ALGA0112624	27154283	0.279197		1.38002	0.382697
12	SSC12_2		RT1923	LD	TEMP		3.93744	ALGA0065768	26873385	0.521661		0.0590875	0.014541
14	SSC14_1	SSC14_1	RT26	LW	TEMP_Stress		3.4117	ASGA0063513	55241678	0.0383275		-0.282509	0.0834725
14	SSC14_1		RFI	LW	TEMP		3.4263	DRGA0013843	53652798	0.313167		139.83	36.6512
14	SSC14_1		RFI	LW	GxE	TEMP	3.36738	DRGA0013843	53652798	0.277778		139.83	36.6512
14	SSC14_1		CT23	LW	TEMP		3.35221	ALGA0077706	54354527	0.358392		-0.323128	0.0886209
14	SSC14_1		FCR	LW	ALL		3.34458	INRA0044104	53630940	0.292028		-0.123048	0.0388251
14	SSC14_2	SSC14_2	dCT24-23r	LW	TEMP_Stress		3.32293	H3GA0040428	57833944	0.223183		-0.195455	0.0519038
14	SSC14_2		RT26	LW	TEMP_Stress		3.51645	H3GA0040397	57407462	0.16609		-0.168931	0.0496407
14	SSC14_2		CT23	LW	ALL		3.80864	H3GA0040428	57833944	0.198454		0.237052	0.0747372
14	SSC14_2		CT23	LW	TEMP		3.64316	ALGA0077929	57765084	0.223958		0.338127	0.0897639
14	SSC14_3	SSC14_3	dCT26-23	LW	TEMP_Stress		3.64904	ALGA0078374	63879410	0.196864		-0.0208973	0.00563796
14	SSC14_3		dCT26-23r	LW	TEMP_Stress		3.72964	ALGA0078374	63879410	0.196864		-0.0639446	0.0171275
14	SSC14_3		RT26	LW	TEMP_Stress		3.35847	ALGA0078342	63301421	0.1777		-0.17315	0.0451389
14	SSC14_3		CT23	LW	ALL		3.40565	ALGA0078374	63879410	0.17591		0.23847	0.0822828
14	SSC14_4	SSC14_4	RT1923	LD	ALL		4.8494	H3GA0042409	124288538	0.250219		0.0571806	0.0125207
14	SSC14_4		RT1923	LD	TEMP		4.28827	ALGA0081883	124828444	0.24278		0.0738286	0.017
14	SSC14_4		RT23	LD	TROP		4.22799	H3GA0042409	124288538	0.240646		0.086664	0.0202684
14	SSC14_5	SSC14_5	RT21	LD	TEMP		4.01501	ASGA0067367	132833837	0.0232975		0.306204	0.0772262
15	SSC15_1	SSC15_1	RT21	LW	GxE	TEMP	4.47664	MARC0089420	25679120	0.424242		-0.183732	0.0522985
15	SSC15_2	SSC15_2	RFI	LW	TEMP		3.97953	MARC0035392	46768326	0.201786		-190.591	40.8402
15	SSC15_3	SSC15_3	CT1923	LD	ALL		3.80092	MARC0054027	115843651	0.0875436		0.175574	0.0461549
15	SSC15_3		CT1923	LW	ALL		3.70505	ALGA0086890	116078414	0.147314		0.239997	0.0818402
15	SSC15_3		ADG	LD	ALL		4.95496	DRGA0015472	115780256	0.0135135		68.0697	15.3255
15	SSC15_3		ADG	LW	ALL		4.14847	MARC0083317	115558530	0.0304878		53.6394	13.8675
15	SSC15_3		BW23	LD	ALL		5.02489	DRGA0015472	115780256	0.0135135		5.89207	1.31559
15	SSC15_3		BW23	LW	ALL		4.25869	MARC0083317	115558530	0.0304878		4.67841	1.18936
15	SSC15_4	SSC15_4	CT1923	LW	TEMP		3.68456	MARC0085247	118547524	0.151786		0.239388	0.0760388
15	SSC15_4		CT23	LW	ALL		3.9056	M1GA0020415	117844034	0.224561		0.197284	0.0588734
15	SSC15_4		ADG	LA	ALL		3.0805	ALGA0087053	119546823	0.25022		-18.3508	5.46059
15	SSC15_4		ADG	LA	TROP		3.30389	ALGA0087053	119546823	0.249737		-25.2009	7.13962
15	SSC15_4		BW23	LA	ALL		3.0805	ALGA0087053	119546823	0.25022		-1.57523	0.468707
15	SSC15_4		BW23	LA	TROP		3.36875	ALGA0087053	119546823	0.249737		-2.16869	0.607011
16	SSC16_1	SSC16_1	BW24	LW	TEMP_Stress		3.73833	MARC0036143	31535608	0.119318		1.7744	0.421059
16	SSC16_1		dBW24-23r	LD	TEMP_Stress		4.67916	MARC0022283	30961860	0.227191		0.137244	0.0316011
16	SSC16_1		dBFT26-23	LW	TEMP_Stress		3.73097	MARC0105959	30158876	0.410646		-0.0337171	0.00886854
16	SSC16_2	SSC16_2	dBW26-24	LW	TEMP_Stress		3.84583	H3GA0046844	60153341	0.330325		0.0689031	0.0192475
16	SSC16_2		dBW26-24r	LW	TEMP_Stress		3.64717	H3GA0046844	60153341	0.330325		0.0619987	0.0175757
16	SSC16_2		ADG	LW	TROP		3.47979	ASGA0073693	60020102	0.128763		40.4099	14.354
16	SSC16_2		BW23	LW	TROP		3.49583	ASGA0073693	60020102	0.128763		3.47373	1.22168
16	SSC16_2		RT1923	LW	ALL		3.8334	ASGA0073707	60236416	0.275742		-0.075722	0.0176558
16	SSC16_2		RT1923	LW	TEMP		3.40598	ASGA0073707	60236416	0.312044		-0.0862077	0.024338
16	SSC16_2		RT23	LW	ALL		4.0144	ASGA0073698	60120981	0.431304		0.0848493	0.0218006
17	SSC17_1	SSC17_1	BFT19	LW	TEMP		4.01368	ASGA0099746	41479820	0.238832		0.884503	0.266317
