# Supplementary material for: Detection of genomic regions affecting thermotolerance traits in growing pigs during acute and chronic heat stress
Source: Genet Sel Evol. 2025 Sep 25;57:53. doi: 10.1186/s12711-025-00995-x (PMC12465502; doi:10.1186/s12711-025-00995-x)
Supplement: Supplementary file 6 — Additional file 6: Table S3. For each QTL region, list of previously published genes and regions associated with heat resistance. List of differentially expressed genes (DEG) from Huau & al (2024), porcine QTLs identified by Kim & al (2018) and orthologous avian and bovine regions with QTLs or selective sweeps associated with heat adaptation or resistance. For the DEGs, only the genes contained in the QTL regions were listed. For QTL regions and traces of selection, a tolerance of +/- 5 Mb on either side of the QTL region interval was retained in order to compare our results with the regions identified in independent studies performed in pig, poultry and cow. [file 12711_2025_995_MOESM6_ESM.xlsx]

## Sheet: Feuil1
QTL region (start-end in Mb)	DEG (Huau & al, 2024)	Pig QTL region (Kim & al, 2018)	Location of QTL detected in orthologous region CHR:pos in Mb (Trait) Reference	Location of selection sweep detected in orthologous region CHR:pos in Mb (Reference) Candidate gene (Pig position)
SSC1_1 (268.4-270.9)	LCN2, DNM1, COQ4, SLC27A4, CERCAM, IER5L, ASB6, PTGES, ASS1, DPM2, NCS1	SSC1 : 271.95-272.08 (prepubertal ΔTS)	GGA17 : 7 Mb (heat-induced mortality) Wolc & al., 2019	GGA17 : 10.2 (Asadollahpour Nanaei & al, 2017) HSPA5 (SSC1:265930045-265934894)
SSC2_1 (0.0-5.1)	AP2A2, PNPLA2, ENSSSCG00000012879, CDK2AP2, PHLDA2, ALDH3B2, TNNI2, ENSSSCG00000035293, PTDSS2, CDKN1C
SSC2_2 (7.5-9.5)	MACROD1, ENSSSCG00000013052, STIP1, SLC3A2, UBXN1, PLAAT3, CSKMT, WDR74, FKBP2, PPP1R14B
SSC2_3 (35.1-37.1)
SSC2_4 (79.6-83.9)	RMND5B, ZNF346, TSPAN17, NOP16, TMEM171, UIMC1, GRK6, PDLIM7
SSC3_1 (125.6-127.6)	RRM2	SSC3 : 121.85-122.01 (prepubertal ΔTS)
SSC4_1 (7.9-9.9)		SSC4 : 12.02-12.31 (prepubertal ΔTS)
SSC4_2 (15.7-17.7)		SSC4 : 13.58-13.82 (postpubertal ΔTR)
SSC4_3 (61.4-65.5)	LY96, LACTB2, NCOA2, RPL7
SSC4_4 (83.9-85.9)	POGK, FAM78B, ENSSSCG00000006324, RXRG, UCK2
SSC4_5 (106.0-108.0)	PHTF1, WNT2B
SSC4_6 (116.6-118.6)	SLC35A3, S1PR1
SSC5_1 (12.6-14.6)	RIC8B
SSC5_2 (23.0-25.0)	CYP27B1			BTA5 : 58 (Bahbahani & al,2017) DNAJC14 (SSC5:21264438-21273235)
SSC5_3 (46.0-48.3)	PPFIBP1, STK38L, SSPN, BHLHE41
SSC5_4 (53.5-55.5)	PLEKHA5
SSC5_5 (64.6-66.6)	VWF
SSC5_6 (81.0-83.0)	IGF1, PMCH
SSC5_7 (87.0-89.0)	HAL, VEZT
SSC6_1 (0.3-3.6)	CDT1, FANCA, CDK10, CYBA, CTU2, ZC3H18
SSC6_2 (4.7-6.7)	CSNK2A2, GOT2, SLC38A7
SSC6_3 (19.5-21.5)	RHCE, SH3BGRL3, PAFAH2
SSC6_4 (81.7-83.7)				BTA2 : 126 (Bahbahani & al, 2017) DNAJC8 (SSC6:85278151-85307607)
SSC6_5 (154.8-156.8)	STIL, CYP4B1
SSC6_6 (162.9-164.9)
SSC7_1 (9.7-11.7)	CD83	SSC7 : 9.12-9.20 (prepubertal ΔTS)
SSC7_2 (15.0-17.2)	ID4
SSC7_3 (19.9-31.1)	ABCF1, DHX16, DDR1, VARS2, TCF19, ATP6V1G2, GPANK1, SLC44A4, DXO, STK19, C4A, CYP21A2, EGFL8, AGPAT1, RNF5, GPSM3, NOTCH4, HLA-DRA, ENSSSCG00000001456, SLA-DQB1, ENSSSCG00000001458, HLA-DOB, SLA-DMB, SLA-DMA, SLA-DOA, RXRB, HSD17B8, MLIP, KIFC1, ENSSSCG00000001516, LEMD2, ENSSSCG00000001531, TAF11, SCUBE3, HMGN4, SNORD52, FLOT1, NRM, IER3, CDSN, PPP1R18, NUDT3, LY6G6C, VWA7, DDAH2
SSC7_4 (31.7-35.3)	PI16, MDGA1, GLO1
SSC7_5 (36.5-44.0)	UBR2, MEA1, MRPL2, GTPBP2, MRPS18A, HSP90AB1, NFKBIE, CYP39A1, PLA2G7, TNFRSF21, BYSL, TREM2
SSC7_6 (48.0-50.0)	TMED3, FAH, IL16			GGA10 : 3.7 (Asadollahpour Nanaei & al, 2017) DNAJA4 (SSC7:47656541-47675582)
SSC7_7 (56.7-58.7)	SNUPN
SSC8_1 (9.9-11.9)	C1QTNF7, CPEB2
SSC8_2 (21.9-23.9)		SSC8 : 19.74-19.78 (prepubertal ΔTS)
SSC9_1 (17.6-19.6)	DLG2
SSC9_2 (32.9-34.9)	MMP1
SSC10_1 (12.0-14.0)	RGS7, WDR26, TMEM63A		BTA16 : 35 (Rectal Temperature) Dikmen & al., 2013
SSC11_1 (37.6-39.6)
SSC12_1 (23.9-25.9)	SCRN2			BTA19 : 42.25 (Zwane & al, 2019) HSPB9 (SSC12:20636767-20637249)
SSC12_2 (25.9-28.3)	WFIKKN2, SGCA, ANKRD40
SSC14_1 (53.4-55.4)			BTA17 : 73 (variation of rectal temperature (ΔRT)) Otto & al., 2019
SSC14_2 (56.8-60.7)	TSNAX, C1orf198, URB2, NUP133
SSC14_3 (62.9-64.9)	FAM13C, CCDC6, CDK1, ENSSSCG00000032953
SSC14_4 (123.3-125.3)	TCF7L2, NRAP, ABLIM1			BTA26 : 37.1 (Saravanan & al, 2021) HSPA12A (SSC14:126851903-127037257)
SSC14_5 (131.8-133.8)	PSP-I, AWN, CPXM2, ENSSSCG00000010734	SSC14 : 136.70-136.93 (prepubertal ΔTR)
SSC15_1 (24.6-26.6)		SSC15 : 25.74-25.91 (prepubertal ΔTS)	GGA7 : 28.13 (heat-induced mortality) Asadollahi & al., 2021
SSC15_2 (45.8-47.8)	ANKRD37, TLR3, TM2D2, CYP4V2, PLEKHA2
SSC15_3 (114.7-116.7)
SSC15_4 (117.5-119.5)	FN1
SSC16_1 (30.0-32.0)
SSC16_2 (58.5-60.5)
SSC17_1 (39.9-41.9)	RPRD1B, BPI
